# Supplementary material for: An experimental study on the flocculating settling of unclassified tailings
Source: PLoS One. 2018 Sep 25;13(9):e0204230. doi: 10.1371/journal.pone.0204230 (PMC6155515; doi:10.1371/journal.pone.0204230)
Supplement: S1 File — (XLSX) [file pone.0204230.s001.xlsx]

## Sheet: Particle size distributions
Particle size (μm)	Cumulative distribution (%)	Differential distribution (%)
0.02	0	0
0.022	0	0
0.025	0	0
0.028	0	0
0.032	0	0
0.036	0	0
0.04	0	0
0.045	0	0
0.05	0	0
0.056	0	0
0.063	0	0
0.071	0	0
0.08	0	0
0.089	0	0
0.1	0	0
0.112	0	0
0.126	0	0
0.142	0	0
0.159	0	0
0.178	0	0
0.2	0	0
0.224	0	0
0.252	0	0
0.283	0	0.01
0.317	0.01	0.07
0.356	0.08	0.09
0.399	0.17	0.14
0.448	0.31	0.18
0.502	0.49	0.22
0.564	0.71	0.26
0.632	0.97	0.32
0.71	1.29	0.37
0.796	1.66	0.43
0.893	2.09	0.49
1.002	2.58	0.57
1.125	3.15	0.66
1.262	3.81	0.76
1.416	4.57	0.88
1.589	5.45	1.02
1.783	6.47	1.18
2	7.65	1.37
2.244	9.02	1.6
2.518	10.62	1.85
2.825	12.47	2.13
3.17	14.6	2.44
3.557	17.04	2.77
3.991	19.81	3.1
4.477	22.91	3.42
5.024	26.33	3.72
5.637	30.05	3.97
6.325	34.02	4.17
7.096	38.19	4.27
7.962	42.46	4.29
8.934	46.75	4.22
10.024	50.97	4.07
11.247	55.04	3.83
12.619	58.87	3.53
14.159	62.4	3.2
15.887	65.6	2.85
17.825	68.45	2.51
20	70.96	2.2
22.44	73.16	1.92
25.179	75.08	1.7
28.251	76.78	1.53
31.698	78.31	1.42
35.566	79.73	1.37
39.905	81.1	1.38
44.774	82.48	1.44
50.238	83.92	1.54
56.368	85.46	1.68
63.246	87.14	1.81
70.963	88.95	1.92
79.621	90.87	1.98
89.337	92.85	1.95
100.237	94.8	1.79
112.468	96.59	1.51
126.191	98.1	1.1
141.589	99.2	0.62
158.866	99.82	0.18
178.25	100	0
200	100	0
224.404	100	0
251.785	100	0
282.508	100	0
316.979	100	0
355.656	100	0
399.052	100	0
447.744	100	0
502.377	100	0
563.677	100	0
632.456	100	0
709.627	100	0
796.214	100	0
893.367	100	0
1002.37	100	0
1124.68	100	0
1261.91	100	0
1415.89	100	0
1588.66	100	0
1782.5	100	0
2000	100	0

## Sheet: Flocculant selection 
The height of the solid-liquid interface (mm)
Time (min)	0	0.5	1	1.5	2	5	8	10	15	20	60	120	180
no flocculants	248	245.4	243.8	239.8	235.6	220.8	207	195.6	172	159.4	117.2	88.1	73.8
APAM with a molecular weight of 5 million	246.5	226.5	215.49	203.6	192.69	158.41	130.35	117.32	102.41	97.49	86.65	79.9	75.02
APAM with a molecular weight of 8 million	243.93	220.18	203.62	188.7	178.47	143.19	115.96	106.14	95.32	90.11	83.49	78.32	75.68
APAM with a molecular weight of 12 million	249.69	219.28	197.32	178.58	163.71	130.47	105.32	97.23	89.36	84.71	80.32	77.41	75.01
PAC	246.97	231.28	221.92	212.32	202.42	178.04	159.06	143.4	129.56	119.64	99.26	82.26	75.8

## Sheet: Static cylinder experiments
The results of the static cylinder experiments
Case	Slurry concentration (vol.%)	Flocculant unit consumption (g/t)	Flocculant concentration (wt.%)	Settling velocity (mm/s)	Underflow concentration（wt.%）
1	5	10	0.06	8.481	63.144
2	5	20	0.1	9.168	62.446
3	5	30	0.14	9.564	61.512
4	5	40	0.18	9.107	59.015
5	6	10	0.1	8.205	62.292
6	6	20	0.06	8.358	61.814
7	6	30	0.18	9.027	61.159
8	6	40	0.14	8.741	58.484
9	7	10	0.14	7.279	63.048
10	7	20	0.18	7.572	61.653
11	7	30	0.06	7.675	61.957
12	7	40	0.1	7.229	58.761
13	8	10	0.18	5.714	62.746
14	8	20	0.14	5.803	61.768
15	8	30	0.1	6.487	61.355
16	8	40	0.06	6.032	59.079

## Sheet: Dynamic experiments
The relationships among underflow concentration, suspended solids concentration and feed velocity
	Mud height (mm)	Rake speed (r/min)	Feed velocity (L/min)	Underflow concentration (wt.%)	Suspended solids concentration (mg/L)
1	180	0.2	0.2	68.458	205.513
2	180	0.2	0.3	68.341	229.935
3	180	0.2	0.4	68.163	253.764
4	180	0.2	0.5	66.957	325.822
5	180	0.2	0.6	65.513	419.296
The relationships among underflow concentration, suspended solids concentration and mud height.
	Mud height (mm)	Rake speed (r/min)	Feed velocity (L/min)	Underflow concentration (wt.%)	Suspended solids concentration (mg/L)
1	120	0.2	0.4	66.381	246.525
2	150	0.2	0.4	67.659	256.764
3	180	0.2	0.4	68.263	253.764
4	210	0.2	0.4	68.566	263.137
5	240	0.2	0.4	69.051	269.351
The relationships among underflow concentration, suspended solids concentration and rake speed
	Mud height (mm)	Rake speed (r/min)	Feed velocity (L/min)	Underflow concentration (wt.%)	Suspended solids concentration (mg/L)
1	240	0.1	0.4	65.74	269.796
2	240	0.2	0.4	69.051	274.351
3	240	0.3	0.4	70.655	269.473
4	240	0.4	0.4	68.913	280.192
5	240	0.5	0.4	67.191	277.561

## Sheet: Industrial tests
The underflow concentration and suspended solids concentration in the overflow water with the running time
Time (min)	Underflow concentration (wt.%)	Suspended solids concentration (mg/L)
0	71.634	195
30	72.126	167
60	72.427	178
90	72.565	180
120	72.762	205
150	72.875	232
180	73.051	223
210	73.143	189
240	73.214	225
270	73.126	195
300	73.191	252
330	73.213	245
360	73.157	225
390	73.091	268
420	73.041	256
450	73.072	237
480	73.149	263
510	73.026	256
